# Supplementary material for: Experimental assessment of factors mediating the naturalization of a globally invasive tree on sandy coastal plains: a case study from Brazil
Source: AoB Plants. 2016 Aug 2;8:plw042. doi: 10.1093/aobpla/plw042 (PMC4975072; doi:10.1093/aobpla/plw042)
Supplement: Supplementary Data [file supp_plw042_suppl_data.zip]

Archive with 5 entries (5 files):
- aobplants-15324-s06.docx
- aobplants-15324-s01.docx
- aobplants-15324-s02.docx
- aobplants-15324-s03.docx
- aobplants-15324-s04.docx
